# Supplementary material for: Novel NFκB Inhibitor SC75741 Mitigates Chondrocyte Degradation and Prevents Activated Fibroblast Transformation by Modulating miR-21/GDF-5/SOX5 Signaling
Source: Int J Mol Sci. 2021 Oct 14;22(20):11082. doi: 10.3390/ijms222011082 (PMC8538686; doi:10.3390/ijms222011082)
Supplement: Supplementary file 1 [file ijms-22-11082-s001.zip]

Archive with 1 entries (1 files):
- ijms-1397959-supplementary.pdf
